# Supplementary material for: A triplex real-time PCR method to detect African swine fever virus gene-deleted and wild type strains
Source: Front Vet Sci. 2022 Sep 15;9:943099. doi: 10.3389/fvets.2022.943099 (PMC9521421; doi:10.3389/fvets.2022.943099)
Supplement: Supplementary Figure S1 — Sequence comparison of ASFV isolates from China. [file Data_Sheet_1.ZIP]

Archive with 5 entries (4 files):
- Supplementary materials/Figure S1.tif
- Supplementary materials/Figure S2.tif
- Supplementary materials/Table S1.docx
- Supplementary materials/Table S2.docx
- Supplementary materials/
